# Supplementary material for: Factorial Reduction of the Main Scales of the Motivated Strategies for Learning Questionnaire (MSLQ) in Mexican Health Sciences University Students
Source: Eur J Investig Health Psychol Educ. 2025 Jun 5;15(6):103. doi: 10.3390/ejihpe15060103 (PMC12191629; doi:10.3390/ejihpe15060103)
Supplement: Supplementary file 1 [file ejihpe-15-00103-s001.zip]

Archive with 1 entries (1 files):
- ejihpe-3576261-supplementary.pdf
